# Supplementary material for: Are Patients with Psoriasis and Psoriatic Arthritis Undertreated? A Population-Based Study from Southern Italy
Source: J Clin Med. 2021 Jul 31;10(15):3431. doi: 10.3390/jcm10153431 (PMC8348176; doi:10.3390/jcm10153431)
Supplement: Supplementary file 1 [file jcm-10-03431-s001.zip]

Archive with 1 entries (1 files):
- jcm-1276922-SI.pdf
